# Supplementary material for: Phenolic Composition and Antioxidant Properties of Bee Bread Collected in Three Consecutive Beekeeping Seasons in Poland
Source: Molecules. 2026 Jan 15;31(2):304. doi: 10.3390/molecules31020304 (PMC12844223; doi:10.3390/molecules31020304)
Supplement: Supplementary file 1 [file molecules-31-00304-s001.zip]

Archive with 1 entries (1 files):
- molecules-4046095-supplementary.pdf
